# Supplementary material for: Breast cancer screening practices among Vietnamese women and factors associated with clinical breast examination uptake
Source: PLoS One. 2022 May 27;17(5):e0269228. doi: 10.1371/journal.pone.0269228 (PMC9140272; doi:10.1371/journal.pone.0269228)
Supplement: S1 Appendix — (XLS) [file pone.0269228.s001.xls]

## Sheet: Sheet1
Residential area: urban vs rural	Ever had CBE	Possesion of health insurance	Education level	Occupation	Household monthly income	Age group	Perceived susceptibility towards CBE	Perceived benefits towards CBE	Perceived barriers towards CBE	Overall knowledge of BC
Rural	Yes	No	Completed high school education	Homemaker/housewife	3,000,001 - 6,000,000 VND	40-49	3	25	20	No
Rural	No	Yes	Completed secondary education	Self-employed	12,000,001 - 25,000,000 VND	50-59	8	21	26	No
Rural	No	Yes	Completed secondary education	Full-time employee	3,000,001 - 6,000,000 VND	<40	10	20	32	No
Rural	No	Yes	Completed secondary education	Homemaker/housewife	3,000,001 - 6,000,000 VND	50-59	6	20	29	No
Rural	Yes	No	Completed secondary education	Homemaker/housewife	3,000,001 - 6,000,000 VND	60+	10	20	19	No
Rural	No	Yes	Completed secondary education	Self-employed	3,000,001 - 6,000,000 VND	50-59	6	21	28	No
Rural	Yes	No	Completed secondary education	Homemaker/housewife	12,000,001 - 25,000,000 VND	50-59	8	21	23	No
Rural	No	Yes	Completed secondary education	Homemaker/housewife	12,000,001 - 25,000,000 VND	50-59	10	20	19	Yes
Rural	Yes	Yes	Completed high school education	Self-employed	12,000,001 - 25,000,000 VND	<40	11	14	24	No
Rural	No	Yes	Completed secondary education	Self-employed	6,000,001 - 9,000,000 VND	40-49	8	18	36	No
Rural	Yes	Yes	Completed at least primary education	Self-employed	9,000,001 - 12,000,000 VND	40-49	11	20	28	No
Rural	No	Yes	Completed at least primary education	Homemaker/housewife	9,000,001 - 12,000,000 VND	60+	6	20	26	No
Rural	Yes	Yes	Completed secondary education	Homemaker/housewife	<=3,000,000 VND	60+	6	21	19	No
Rural	No	Yes	Completed at least primary education	Homemaker/housewife	9,000,001 - 12,000,000 VND	60+	6	20	22	No
Rural	Yes	Yes	Completed secondary education	Self-employed	9,000,001 - 12,000,000 VND	40-49	9	19	21	No
Rural	Yes	Yes	Completed university degree	Full-time employee	12,000,001 - 25,000,000 VND	40-49	10	18	20	No
Rural	Yes	Yes	Completed at least primary education	Self-employed	<=3,000,000 VND	40-49	9	20	28	No
Rural	No	No	Completed secondary education	Self-employed	9,000,001 - 12,000,000 VND	<40	8	17	23	No
Rural	No	Yes	Completed secondary education	Homemaker/housewife	9,000,001 - 12,000,000 VND	40-49	10	18	30	No
Rural	Yes	Yes	Completed secondary education	Self-employed	9,000,001 - 12,000,000 VND	<40	12	18	20	No
Rural	No	No	Completed secondary education	Self-employed	>25,000,000 VND	<40	9	20	20	No
Rural	Yes	No	Completed secondary education	Self-employed	6,000,001 - 9,000,000 VND	<40	11	21	20	No
Rural	No	Yes	Completed secondary education	Self-employed	12,000,001 - 25,000,000 VND	40-49	12	20	24	No
Rural	Yes	Yes	Completed high school education	Self-employed	<=3,000,000 VND	40-49	11	20	20	Yes
Rural	Yes	Yes	Completed secondary education	Self-employed	3,000,001 - 6,000,000 VND	<40	10	21	29	No
Rural	No	Yes	Completed high school education	Self-employed	<=3,000,000 VND	<40	9	20	32	No
Rural	Yes	Yes	Completed at least primary education	Self-employed	3,000,001 - 6,000,000 VND	50-59	7	20	34	No
Rural	No	No	Completed at least primary education	Self-employed	Don't know	60+	6	20	29	No
Rural	No	No	Completed at least primary education	Self-employed	3,000,001 - 6,000,000 VND	60+	11	24	41	No
Rural	No	No	Completed at least primary education	Self-employed	9,000,001 - 12,000,000 VND	60+	8	16	26	No
Rural	Yes	Yes	Completed secondary education	Full-time employee	6,000,001 - 9,000,000 VND	<40	10	20	20	No
Rural	Yes	Yes	Completed secondary education	Full-time employee	12,000,001 - 25,000,000 VND	<40	10	20	20	No
Rural	No	Yes	Completed secondary education	Self-employed	6,000,001 - 9,000,000 VND	<40	7	24	21	No
Rural	No	Yes	Completed at least primary education	Self-employed	9,000,001 - 12,000,000 VND	60+	6	15	20	No
Rural	No	Yes	Completed at least primary education	Self-employed	<=3,000,000 VND	50-59	6	12	20	No
Rural	Yes	Yes	Completed at least primary education	Homemaker/housewife	9,000,001 - 12,000,000 VND	50-59	6	20	28	No
Rural	No	Yes	Completed at least primary education	Self-employed	6,000,001 - 9,000,000 VND	40-49	10	16	22	No
Rural	No	Yes	Completed secondary education	Full-time employee	9,000,001 - 12,000,000 VND	<40	7	21	24	No
Rural	No	Yes	Completed high school education	Full-time employee	9,000,001 - 12,000,000 VND	<40	10	20	26	No
Rural	Yes	No	Completed secondary education	Self-employed	12,000,001 - 25,000,000 VND	<40	9	19	32	No
Rural	No	Yes	Completed university degree	Full-time employee	12,000,001 - 25,000,000 VND	<40	9	21	21	No
Rural	Yes	No	Completed secondary education	Self-employed	9,000,001 - 12,000,000 VND	50-59	7	23	23	No
Rural	Yes	Yes	Completed at least primary education	Self-employed	6,000,001 - 9,000,000 VND	40-49	8	20	30	No
Rural	No	No	Completed secondary education	Self-employed	9,000,001 - 12,000,000 VND	<40	6	18	22	No
Rural	Yes	Yes	Completed high school education	Self-employed	9,000,001 - 12,000,000 VND	40-49	9	20	24	Yes
Rural	Yes	Yes	Completed secondary education	Self-employed	12,000,001 - 25,000,000 VND	40-49	7	12	21	No
Rural	No	No	Completed at least primary education	Homemaker/housewife	12,000,001 - 25,000,000 VND	40-49	12	20	29	No
Rural	No	No	Completed at least primary education	Self-employed	3,000,001 - 6,000,000 VND	40-49	6	18	28	No
Rural	Yes	Yes	Completed secondary education	Self-employed	Don't know	50-59	9	20	28	No
Rural	Yes	Yes	Completed secondary education	Self-employed	9,000,001 - 12,000,000 VND	50-59	6	20	30	No
Rural	Yes	No	Completed secondary education	Homemaker/housewife	9,000,001 - 12,000,000 VND	50-59	7	20	28	No
Rural	Yes	No	Completed at least primary education	Self-employed	Don't know	<40	9	19	22	No
Rural	Yes	Yes	Completed secondary education	Homemaker/housewife	Don't know	50-59	10	20	30	No
Rural	Yes	Yes	Completed secondary education	Self-employed	<=3,000,000 VND	50-59	9	20	34	Yes
Rural	Yes	No	Completed high school education	Self-employed	6,000,001 - 9,000,000 VND	<40	12	18	24	No
Rural	Yes	Yes	Completed university degree	Full-time employee	9,000,001 - 12,000,000 VND	<40	11	18	21	No
Rural	Yes	No	Completed high school education	Self-employed	9,000,001 - 12,000,000 VND	40-49	8	20	31	No
Rural	Yes	Yes	Completed at least primary education	Self-employed	9,000,001 - 12,000,000 VND	40-49	12	20	24	No
Rural	Yes	Yes	Completed secondary education	Self-employed	6,000,001 - 9,000,000 VND	60+	8	20	26	Yes
Rural	Yes	No	Completed secondary education	Self-employed	12,000,001 - 25,000,000 VND	50-59	8	19	22	No
Rural	Yes	Yes	Completed secondary education	Self-employed	12,000,001 - 25,000,000 VND	<40	11	20	22	No
Rural	Yes	Yes	Completed secondary education	Self-employed	9,000,001 - 12,000,000 VND	40-49	12	20	22	No
Rural	Yes	Yes	Completed university degree	Full-time employee	6,000,001 - 9,000,000 VND	<40	10	20	22	Yes
Rural	Yes	Yes	Completed secondary education	Self-employed	9,000,001 - 12,000,000 VND	40-49	8	20	22	No
Rural	No	Yes	Completed university degree	Full-time employee	6,000,001 - 9,000,000 VND	<40	10	19	24	No
Rural	Yes	Yes	Completed secondary education	Self-employed	9,000,001 - 12,000,000 VND	<40	6	18	24	No
Rural	No	No	Completed secondary education	Full-time employee	9,000,001 - 12,000,000 VND	<40	10	20	25	No
Rural	No	No	Completed secondary education	Self-employed	3,000,001 - 6,000,000 VND	60+	6	25	24	No
Rural	Yes	No	Completed secondary education	Self-employed	6,000,001 - 9,000,000 VND	40-49	11	20	22	No
Rural	No	Yes	Completed secondary education	Self-employed	9,000,001 - 12,000,000 VND	40-49	8	20	26	No
Rural	No	Yes	Completed secondary education	Retired	Don't know	60+	9	20	27	No
Rural	No	Yes	Completed at least primary education	Homemaker/housewife	Don't know	60+	10	20	26	No
Rural	No	Yes	Completed at least primary education	Self-employed	<=3,000,000 VND	40-49	7	20	25	No
Rural	No	No	Completed secondary education	Self-employed	3,000,001 - 6,000,000 VND	40-49	8	20	26	No
Rural	Yes	Yes	Completed high school education	Self-employed	9,000,001 - 12,000,000 VND	<40	10	19	24	No
Rural	Yes	Yes	Completed secondary education	Self-employed	9,000,001 - 12,000,000 VND	50-59	9	20	26	Yes
Rural	No	Yes	Completed at least primary education	Self-employed	<=3,000,000 VND	60+	6	20	22	No
Rural	Yes	Yes	Completed at least primary education	Self-employed	9,000,001 - 12,000,000 VND	60+	6	21	24	Yes
Rural	Yes	Yes	Completed at least primary education	Self-employed	9,000,001 - 12,000,000 VND	50-59	12	21	22	No
Rural	Yes	Yes	Completed secondary education	Self-employed	9,000,001 - 12,000,000 VND	40-49	6	22	25	Yes
Rural	Yes	No	Completed at least primary education	Self-employed	<=3,000,000 VND	50-59	12	20	26	Yes
Rural	No	Yes	Completed at least primary education	Self-employed	3,000,001 - 6,000,000 VND	<40	11	20	31	No
Rural	No	No	Completed at least primary education	Self-employed	9,000,001 - 12,000,000 VND	40-49	10	18	30	No
Rural	No	Yes	Completed secondary education	Self-employed	9,000,001 - 12,000,000 VND	50-59	12	20	32	No
Rural	No	Yes	Completed secondary education	Self-employed	9,000,001 - 12,000,000 VND	50-59	12	20	26	No
Rural	Yes	No	Completed secondary education	Self-employed	9,000,001 - 12,000,000 VND	<40	8	18	21	No
Rural	Yes	Yes	Completed university degree	Self-employed	12,000,001 - 25,000,000 VND	<40	13	21	32	No
Rural	No	Yes	Completed secondary education	Homemaker/housewife	<=3,000,000 VND	60+	6	20	22	No
Rural	Yes	Yes	Completed at least primary education	Self-employed	9,000,001 - 12,000,000 VND	<40	6	23	22	Yes
Rural	Yes	Yes	Completed at least primary education	Self-employed	12,000,001 - 25,000,000 VND	40-49	12	20	25	No
Rural	Yes	Yes	Completed secondary education	Homemaker/housewife	9,000,001 - 12,000,000 VND	<40	12	20	20	No
Rural	Yes	Yes	Completed high school education	Self-employed	12,000,001 - 25,000,000 VND	<40	12	20	22	No
Rural	Yes	No	Completed secondary education	Self-employed	12,000,001 - 25,000,000 VND	<40	8	20	20	No
Rural	Yes	No	Completed at least primary education	Self-employed	6,000,001 - 9,000,000 VND	<40	10	20	30	No
Rural	Yes	Yes	Completed high school education	Self-employed	9,000,001 - 12,000,000 VND	<40	11	21	22	No
Rural	Yes	No	Completed at least primary education	Self-employed	9,000,001 - 12,000,000 VND	40-49	14	22	28	No
Rural	Yes	Yes	Completed at least primary education	Self-employed	6,000,001 - 9,000,000 VND	40-49	12	22	26	No
Rural	No	No	Completed at least primary education	Self-employed	<=3,000,000 VND	40-49	6	18	34	No
Rural	Yes	Yes	Completed secondary education	Full-time employee	9,000,001 - 12,000,000 VND	40-49	8	18	20	No
Rural	Yes	Yes	Completed at least primary education	Self-employed	3,000,001 - 6,000,000 VND	50-59	12	19	24	No
Rural	Yes	Yes	Completed at least primary education	Self-employed	<=3,000,000 VND	50-59	6	20	22	Yes
Rural	No	Yes	Completed at least primary education	Self-employed	12,000,001 - 25,000,000 VND	50-59	12	20	22	No
Rural	Yes	Yes	Completed at least primary education	Self-employed	9,000,001 - 12,000,000 VND	50-59	12	20	24	No
Rural	No	Yes	Completed at least primary education	Self-employed	12,000,001 - 25,000,000 VND	60+	14	21	15	No
Rural	No	No	Completed at least primary education	Self-employed	9,000,001 - 12,000,000 VND	60+	15	23	25	Yes
Rural	Yes	Yes	Completed university degree	Full-time employee	9,000,001 - 12,000,000 VND	<40	8	20	21	No
Rural	Yes	Yes	Completed at least primary education	Self-employed	>25,000,000 VND	50-59	6	20	22	No
Rural	No	Yes	Completed secondary education	Self-employed	9,000,001 - 12,000,000 VND	<40	10	20	22	No
Rural	No	Yes	Completed at least primary education	Self-employed	<=3,000,000 VND	60+	12	20	36	No
Rural	No	No	Completed at least primary education	Self-employed	9,000,001 - 12,000,000 VND	40-49	11	20	32	Yes
Rural	Yes	Yes	Completed at least primary education	Self-employed	3,000,001 - 6,000,000 VND	40-49	12	20	32	Yes
Rural	No	Yes	Completed secondary education	Full-time employee	9,000,001 - 12,000,000 VND	<40	12	20	28	No
Rural	Yes	Yes	Completed university degree	Self-employed	9,000,001 - 12,000,000 VND	<40	9	19	22	No
Rural	No	Yes	Completed at least primary education	Self-employed	<=3,000,000 VND	50-59	7	20	22	Yes
Rural	Yes	Yes	Completed university degree	Self-employed	3,000,001 - 6,000,000 VND	<40	12	20	22	No
Rural	Yes	Yes	Completed university degree	Self-employed	12,000,001 - 25,000,000 VND	<40	11	18	20	Yes
Rural	No	No	Completed secondary education	Self-employed	6,000,001 - 9,000,000 VND	<40	8	20	24	No
Rural	No	Yes	Completed at least primary education	Self-employed	3,000,001 - 6,000,000 VND	50-59	12	18	28	No
Rural	Yes	Yes	Completed high school education	Self-employed	12,000,001 - 25,000,000 VND	40-49	12	20	24	No
Rural	Yes	No	Completed secondary education	Self-employed	>25,000,000 VND	<40	12	20	22	No
Rural	No	Yes	Completed at least primary education	Self-employed	3,000,001 - 6,000,000 VND	40-49	12	20	26	No
Rural	No	No	Completed at least primary education	Self-employed	3,000,001 - 6,000,000 VND	40-49	12	20	20	No
Rural	No	Yes	Completed at least primary education	Homemaker/housewife	12,000,001 - 25,000,000 VND	40-49	12	20	24	No
Rural	No	Yes	Completed at least primary education	Self-employed	12,000,001 - 25,000,000 VND	40-49	12	20	19	No
Rural	No	Yes	Completed at least primary education	Self-employed	9,000,001 - 12,000,000 VND	40-49	11	20	14	No
Rural	No	No	Completed university degree	Self-employed	12,000,001 - 25,000,000 VND	<40	12	14	29	No
Rural	No	Yes	Completed secondary education	Self-employed	6,000,001 - 9,000,000 VND	40-49	12	18	34	No
Rural	No	Yes	Completed university degree	Retired	12,000,001 - 25,000,000 VND	50-59	5	18	24	No
Rural	No	No	Completed at least primary education	Self-employed	9,000,001 - 12,000,000 VND	40-49	7	20	27	No
Rural	Yes	Yes	Completed secondary education	Self-employed	12,000,001 - 25,000,000 VND	50-59	8	19	30	No
Rural	Yes	Yes	Completed university degree	Self-employed	12,000,001 - 25,000,000 VND	<40	10	16	22	Yes
Rural	Yes	Yes	Completed secondary education	Self-employed	3,000,001 - 6,000,000 VND	50-59	12	20	33	Yes
Rural	Yes	Yes	Completed secondary education	Self-employed	3,000,001 - 6,000,000 VND	<40	10	13	21	No
Rural	Yes	Yes	Completed at least primary education	Self-employed	9,000,001 - 12,000,000 VND	40-49	13	20	31	No
Rural	Yes	Yes	Completed university degree	Full-time employee	9,000,001 - 12,000,000 VND	40-49	9	20	21	No
Rural	Yes	Yes	Completed secondary education	Self-employed	6,000,001 - 9,000,000 VND	50-59	9	21	25	No
Rural	No	Yes	Completed secondary education	Self-employed	9,000,001 - 12,000,000 VND	60+	9	21	24	No
Rural	No	Yes	Completed secondary education	Self-employed	3,000,001 - 6,000,000 VND	<40	8	19	24	No
Rural	No	No	Completed secondary education	Homemaker/housewife	6,000,001 - 9,000,000 VND	40-49	9	21	31	No
Rural	Yes	Yes	Completed at least primary education	Self-employed	6,000,001 - 9,000,000 VND	50-59	9	19	25	No
Rural	Yes	Yes	Completed high school education	Homemaker/housewife	3,000,001 - 6,000,000 VND	40-49	9	21	26	No
Rural	No	Yes	Completed high school education	Self-employed	12,000,001 - 25,000,000 VND	<40	9	20	22	No
Rural	No	Yes	Completed secondary education	Homemaker/housewife	3,000,001 - 6,000,000 VND	<40	9	21	27	No
Rural	Yes	No	Completed secondary education	Self-employed	6,000,001 - 9,000,000 VND	40-49	8	17	29	No
Rural	No	Yes	Completed at least primary education	Self-employed	<=3,000,000 VND	40-49	12	21	30	No
Rural	No	No	Completed secondary education	Self-employed	12,000,001 - 25,000,000 VND	40-49	8	19	26	No
Rural	No	Yes	Completed secondary education	Self-employed	<=3,000,000 VND	60+	5	21	25	No
Rural	No	Yes	Completed at least primary education	Self-employed	9,000,001 - 12,000,000 VND	40-49	9	18	27	No
Rural	No	Yes	Completed at least primary education	Full-time employee	6,000,001 - 9,000,000 VND	<40	12	20	20	No
Rural	No	Yes	Completed high school education	Full-time employee	9,000,001 - 12,000,000 VND	<40	9	21	25	No
Rural	No	Yes	Completed secondary education	Self-employed	>25,000,000 VND	<40	12	18	26	No
Rural	Yes	Yes	Completed at least primary education	Self-employed	3,000,001 - 6,000,000 VND	40-49	12	18	26	No
Urban	Yes	Yes	Completed university degree	Full-time employee	12,000,001 - 25,000,000 VND	<40	9	13	21	Yes
Urban	No	Yes	Completed at least primary education	Homemaker/housewife	9,000,001 - 12,000,000 VND	50-59	11	21	31	No
Urban	No	Yes	Completed university degree	Full-time employee	6,000,001 - 9,000,000 VND	<40	9	11	20	No
Urban	Yes	Yes	Completed university degree	Full-time employee	12,000,001 - 25,000,000 VND	<40	9	19	27	Yes
Urban	Yes	No	Completed secondary education	Self-employed	6,000,001 - 9,000,000 VND	<40	9	16	27	No
Urban	Yes	Yes	Completed university degree	Retired	12,000,001 - 25,000,000 VND	50-59	12	13	17	Yes
Urban	Yes	Yes	Completed high school education	Retired	12,000,001 - 25,000,000 VND	50-59	9	21	20	Yes
Urban	Yes	Yes	Completed secondary education	Retired	6,000,001 - 9,000,000 VND	60+	9	20	23	No
Urban	Yes	Yes	Completed university degree	Retired	>25,000,000 VND	60+	6	20	18	Yes
Urban	Yes	Yes	Completed secondary education	Self-employed	3,000,001 - 6,000,000 VND	40-49	9	21	23	No
Urban	No	Yes	Completed university degree	Full-time employee	9,000,001 - 12,000,000 VND	<40	8	21	24	No
Urban	Yes	Yes	Completed high school education	Full-time employee	3,000,001 - 6,000,000 VND	40-49	7	19	23	No
Urban	Yes	Yes	Completed university degree	Full-time employee	9,000,001 - 12,000,000 VND	<40	6	16	22	No
Urban	Yes	Yes	Completed secondary education	Self-employed	6,000,001 - 9,000,000 VND	50-59	6	21	19	No
Urban	Yes	Yes	Completed secondary education	Self-employed	9,000,001 - 12,000,000 VND	40-49	9	18	19	No
Urban	Yes	Yes	Completed secondary education	Retired	12,000,001 - 25,000,000 VND	60+	6	21	22	Yes
Urban	Yes	Yes	Completed university degree	Self-employed	9,000,001 - 12,000,000 VND	50-59	6	21	19	No
Urban	No	Yes	Completed university degree	Retired	12,000,001 - 25,000,000 VND	50-59	9	20	27	No
Urban	Yes	Yes	Completed university degree	Full-time employee	>25,000,000 VND	<40	9	15	21	No
Urban	Yes	No	Completed at least primary education	Self-employed	3,000,001 - 6,000,000 VND	<40	12	21	24	Yes
Urban	Yes	Yes	Completed university degree	Full-time employee	>25,000,000 VND	<40	12	18	18	Yes
Urban	No	Yes	Completed secondary education	Self-employed	3,000,001 - 6,000,000 VND	40-49	9	19	21	Yes
Urban	No	Yes	Completed high school education	Self-employed	9,000,001 - 12,000,000 VND	40-49	6	21	17	Yes
Urban	No	Yes	Completed secondary education	Homemaker/housewife	9,000,001 - 12,000,000 VND	40-49	6	22	23	Yes
Urban	Yes	Yes	Completed secondary education	Homemaker/housewife	9,000,001 - 12,000,000 VND	40-49	8	16	23	Yes
Urban	Yes	Yes	Completed university degree	Full-time employee	>25,000,000 VND	<40	12	21	21	No
Urban	No	Yes	Completed high school education	Self-employed	12,000,001 - 25,000,000 VND	<40	7	18	21	No
Urban	Yes	Yes	Completed university degree	Full-time employee	12,000,001 - 25,000,000 VND	40-49	9	21	21	No
Urban	Yes	Yes	Completed university degree	Retired	12,000,001 - 25,000,000 VND	60+	8	20	22	No
Urban	No	Yes	Completed high school education	Retired	3,000,001 - 6,000,000 VND	60+	6	20	20	No
Urban	Yes	Yes	Completed university degree	Retired	9,000,001 - 12,000,000 VND	60+	6	21	21	Yes
Urban	Yes	Yes	Completed high school education	Self-employed	6,000,001 - 9,000,000 VND	40-49	12	20	26	No
Urban	Yes	Yes	Completed secondary education	Self-employed	9,000,001 - 12,000,000 VND	50-59	7	21	26	No
Urban	Yes	Yes	Completed high school education	Retired	9,000,001 - 12,000,000 VND	50-59	6	18	21	No
Urban	No	Yes	Completed at least primary education	Self-employed	6,000,001 - 9,000,000 VND	40-49	6	18	26	No
Urban	Yes	No	Completed secondary education	Self-employed	9,000,001 - 12,000,000 VND	<40	12	21	30	Yes
Urban	Yes	Yes	Completed university degree	Full-time employee	12,000,001 - 25,000,000 VND	40-49	10	20	20	No
Urban	No	Yes	Completed university degree	Full-time employee	>25,000,000 VND	40-49	10	20	26	No
Urban	Yes	Yes	Completed high school education	Self-employed	12,000,001 - 25,000,000 VND	50-59	7	21	23	No
Urban	No	Yes	Completed secondary education	Self-employed	6,000,001 - 9,000,000 VND	40-49	6	20	20	No
Urban	No	No	Completed at least primary education	Self-employed	6,000,001 - 9,000,000 VND	40-49	6	19	28	No
Urban	Yes	No	Completed high school education	Homemaker/housewife	9,000,001 - 12,000,000 VND	50-59	11	21	27	No
Urban	Yes	Yes	Completed high school education	Self-employed	9,000,001 - 12,000,000 VND	50-59	6	20	24	No
Urban	No	Yes	Completed at least primary education	Self-employed	6,000,001 - 9,000,000 VND	40-49	10	20	28	No
Urban	No	Yes	Completed secondary education	Self-employed	12,000,001 - 25,000,000 VND	50-59	5	17	24	No
Urban	Yes	Yes	Completed high school education	Homemaker/housewife	6,000,001 - 9,000,000 VND	<40	7	20	23	No
Urban	No	Yes	Completed high school education	Self-employed	12,000,001 - 25,000,000 VND	40-49	11	20	23	No
Urban	Yes	No	Completed high school education	Self-employed	12,000,001 - 25,000,000 VND	<40	10	21	24	No
Urban	Yes	Yes	Completed high school education	Homemaker/housewife	12,000,001 - 25,000,000 VND	50-59	8	21	20	Yes
Urban	Yes	Yes	Completed secondary education	Self-employed	12,000,001 - 25,000,000 VND	<40	10	24	22	No
Urban	No	Yes	Completed university degree	Self-employed	12,000,001 - 25,000,000 VND	<40	8	20	23	Yes
Urban	Yes	Yes	Completed high school education	Self-employed	6,000,001 - 9,000,000 VND	40-49	10	20	22	No
Urban	No	Yes	Completed at least primary education	Homemaker/housewife	3,000,001 - 6,000,000 VND	60+	11	20	30	No
Urban	No	Yes	Completed secondary education	Self-employed	3,000,001 - 6,000,000 VND	60+	6	20	25	No
Urban	No	Yes	Completed university degree	Full-time employee	12,000,001 - 25,000,000 VND	<40	9	16	20	No
Urban	Yes	Yes	Completed high school education	Retired	9,000,001 - 12,000,000 VND	60+	12	20	28	Yes
Urban	No	Yes	Completed university degree	Retired	Don't know	60+	10	20	26	No
Urban	No	Yes	Completed secondary education	Retired	3,000,001 - 6,000,000 VND	60+	6	20	22	Yes
Urban	No	Yes	Completed university degree	Self-employed	>25,000,000 VND	<40	10	16	26	No
Urban	Yes	Yes	Completed secondary education	Homemaker/housewife	9,000,001 - 12,000,000 VND	50-59	9	20	28	No
Urban	No	No	Completed secondary education	Self-employed	>25,000,000 VND	50-59	10	20	26	No
Urban	No	Yes	Completed university degree	Retired	12,000,001 - 25,000,000 VND	50-59	6	20	26	No
Urban	Yes	Yes	Completed university degree	Full-time employee	Don't know	<40	3	20	20	No
Urban	No	Yes	Completed secondary education	Self-employed	3,000,001 - 6,000,000 VND	60+	12	18	24	No
Urban	No	Yes	Completed university degree	Full-time employee	Don't know	40-49	6	20	20	No
Urban	No	Yes	Completed high school education	Retired	6,000,001 - 9,000,000 VND	60+	6	20	27	Yes
Urban	Yes	Yes	Completed university degree	Homemaker/housewife	12,000,001 - 25,000,000 VND	50-59	11	20	20	No
Urban	No	No	Completed secondary education	Self-employed	6,000,001 - 9,000,000 VND	40-49	12	20	21	No
Urban	No	No	Completed secondary education	Self-employed	3,000,001 - 6,000,000 VND	40-49	6	20	20	No
Urban	Yes	Yes	Completed university degree	Retired	9,000,001 - 12,000,000 VND	60+	8	18	22	No
Urban	No	Yes	Completed high school education	Self-employed	9,000,001 - 12,000,000 VND	50-59	10	20	24	Yes
Urban	Yes	Yes	Completed high school education	Self-employed	12,000,001 - 25,000,000 VND	50-59	10	18	24	No
Urban	Yes	Yes	Completed university degree	Homemaker/housewife	12,000,001 - 25,000,000 VND	<40	11	17	20	No
Urban	No	Yes	Completed at least primary education	Self-employed	Don't know	50-59	6	10	20	No
Urban	Yes	No	Completed at least primary education	Self-employed	9,000,001 - 12,000,000 VND	<40	12	20	30	No
Urban	Yes	Yes	Completed high school education	Full-time employee	6,000,001 - 9,000,000 VND	<40	10	20	22	No
Urban	No	Yes	Completed university degree	Self-employed	12,000,001 - 25,000,000 VND	<40	10	20	21	No
Urban	No	Yes	Completed university degree	Full-time employee	12,000,001 - 25,000,000 VND	<40	12	20	22	No
Urban	No	Yes	Completed at least primary education	Self-employed	3,000,001 - 6,000,000 VND	<40	12	20	34	No
Urban	No	Yes	Completed university degree	Homemaker/housewife	9,000,001 - 12,000,000 VND	<40	9	18	24	No
Urban	No	No	Completed secondary education	Homemaker/housewife	12,000,001 - 25,000,000 VND	60+	8	20	27	No
Urban	No	Yes	Completed university degree	Retired	6,000,001 - 9,000,000 VND	60+	12	20	23	No
Urban	Yes	Yes	Completed university degree	Retired	>25,000,000 VND	60+	6	20	20	No
Urban	Yes	No	Completed high school education	Self-employed	>25,000,000 VND	<40	6	20	20	No
Urban	No	No	Completed at least primary education	Self-employed	9,000,001 - 12,000,000 VND	50-59	10	20	25	No
Urban	Yes	Yes	Completed high school education	Retired	3,000,001 - 6,000,000 VND	50-59	8	20	20	No
Urban	No	Yes	Completed university degree	Retired	>25,000,000 VND	60+	10	20	25	No
Urban	Yes	Yes	Completed high school education	Homemaker/housewife	12,000,001 - 25,000,000 VND	50-59	11	20	26	No
Urban	Yes	Yes	Completed university degree	Self-employed	12,000,001 - 25,000,000 VND	<40	11	20	20	No
Urban	Yes	Yes	Completed high school education	Homemaker/housewife	Refused	60+	10	20	20	No
Urban	Yes	Yes	Completed high school education	Self-employed	12,000,001 - 25,000,000 VND	50-59	11	20	20	No
Urban	Yes	Yes	Completed university degree	Retired	12,000,001 - 25,000,000 VND	60+	8	20	22	No
Urban	Yes	Yes	Completed high school education	Retired	12,000,001 - 25,000,000 VND	60+	8	20	28	Yes
Urban	Yes	Yes	Completed high school education	Self-employed	9,000,001 - 12,000,000 VND	40-49	8	20	22	Yes
Urban	No	Yes	Completed secondary education	Self-employed	12,000,001 - 25,000,000 VND	40-49	8	16	26	No
Urban	No	No	Completed secondary education	Self-employed	9,000,001 - 12,000,000 VND	50-59	10	20	23	No
Urban	No	No	Completed secondary education	Self-employed	3,000,001 - 6,000,000 VND	40-49	8	20	29	No
Urban	No	No	Completed at least primary education	Self-employed	3,000,001 - 6,000,000 VND	<40	7	20	26	No
Urban	No	Yes	Completed secondary education	Self-employed	9,000,001 - 12,000,000 VND	50-59	9	20	27	No
Urban	Yes	Yes	Completed university degree	Full-time employee	9,000,001 - 12,000,000 VND	<40	10	20	22	No
Urban	Yes	Yes	Completed university degree	Full-time employee	Refused	<40	10	20	21	No
Urban	No	Yes	Completed high school education	Self-employed	12,000,001 - 25,000,000 VND	<40	9	20	25	No
Urban	Yes	No	Completed at least primary education	Self-employed	6,000,001 - 9,000,000 VND	<40	10	20	22	No
Urban	No	Yes	Completed university degree	Full-time employee	>25,000,000 VND	<40	8	20	23	No
Urban	No	Yes	Completed university degree	Homemaker/housewife	12,000,001 - 25,000,000 VND	40-49	6	21	22	No
Urban	No	No	Completed at least primary education	Self-employed	<=3,000,000 VND	<40	12	20	31	Yes
Urban	Yes	Yes	Completed high school education	Homemaker/housewife	12,000,001 - 25,000,000 VND	<40	12	20	20	Yes
Urban	Yes	Yes	Completed secondary education	Full-time employee	9,000,001 - 12,000,000 VND	<40	10	20	22	No
Urban	Yes	No	Completed university degree	Self-employed	9,000,001 - 12,000,000 VND	<40	12	20	23	No
Urban	Yes	Yes	Completed high school education	Self-employed	12,000,001 - 25,000,000 VND	40-49	12	16	28	No
Urban	Yes	Yes	Completed high school education	Self-employed	9,000,001 - 12,000,000 VND	40-49	8	20	23	No
Urban	No	Yes	Completed high school education	Homemaker/housewife	9,000,001 - 12,000,000 VND	50-59	6	20	28	No
Urban	Yes	No	Completed university degree	Full-time employee	12,000,001 - 25,000,000 VND	40-49	12	20	22	Yes
Urban	No	Yes	Completed high school education	Self-employed	12,000,001 - 25,000,000 VND	<40	8	20	28	No
Urban	No	No	Completed high school education	Self-employed	>25,000,000 VND	<40	9	18	20	No
Urban	Yes	No	Completed high school education	Self-employed	>25,000,000 VND	<40	11	20	22	Yes
Urban	Yes	Yes	Completed university degree	Full-time employee	12,000,001 - 25,000,000 VND	<40	10	16	22	No
Urban	No	Yes	Completed high school education	Self-employed	9,000,001 - 12,000,000 VND	<40	8	20	22	No
Urban	Yes	Yes	Completed university degree	Full-time employee	12,000,001 - 25,000,000 VND	<40	12	20	24	Yes
Urban	No	No	Completed high school education	Self-employed	>25,000,000 VND	40-49	6	16	26	No
Urban	Yes	Yes	Completed university degree	Full-time employee	>25,000,000 VND	40-49	6	20	21	No
Urban	No	Yes	Completed high school education	Full-time employee	12,000,001 - 25,000,000 VND	<40	11	21	20	Yes
Urban	No	Yes	Completed university degree	Full-time employee	>25,000,000 VND	<40	9	20	20	No
Urban	Yes	Yes	Completed secondary education	Retired	12,000,001 - 25,000,000 VND	50-59	12	20	20	No
Urban	Yes	Yes	Completed university degree	Retired	12,000,001 - 25,000,000 VND	50-59	11	20	16	Yes
Urban	Yes	Yes	Completed secondary education	Self-employed	9,000,001 - 12,000,000 VND	60+	10	20	19	No
Urban	No	Yes	Completed secondary education	Self-employed	6,000,001 - 9,000,000 VND	<40	9	20	19	No
Urban	Yes	Yes	Completed secondary education	Self-employed	12,000,001 - 25,000,000 VND	50-59	12	20	18	No
Urban	No	Yes	Completed secondary education	Self-employed	<=3,000,000 VND	50-59	7	20	25	No
Urban	Yes	Yes	Completed high school education	Homemaker/housewife	12,000,001 - 25,000,000 VND	60+	12	20	21	Yes
Urban	Yes	No	Completed secondary education	Self-employed	3,000,001 - 6,000,000 VND	40-49	10	20	24	No
Urban	No	Yes	Completed university degree	Full-time employee	>25,000,000 VND	40-49	8	20	24	No
Urban	No	No	Completed at least primary education	Self-employed	12,000,001 - 25,000,000 VND	<40	5	21	34	No
Urban	Yes	Yes	Completed university degree	Retired	3,000,001 - 6,000,000 VND	60+	6	20	24	No
Urban	No	Yes	Completed university degree	Self-employed	6,000,001 - 9,000,000 VND	50-59	6	20	28	No
Urban	No	Yes	Completed secondary education	Retired	9,000,001 - 12,000,000 VND	50-59	10	20	24	Yes
Urban	No	Yes	Completed high school education	Homemaker/housewife	6,000,001 - 9,000,000 VND	60+	8	20	17	No
Urban	Yes	No	Completed at least primary education	Self-employed	3,000,001 - 6,000,000 VND	<40	6	20	22	No
Urban	Yes	Yes	Completed high school education	Full-time employee	9,000,001 - 12,000,000 VND	<40	12	18	21	Yes
Urban	No	Yes	Completed secondary education	Self-employed	9,000,001 - 12,000,000 VND	40-49	12	20	23	No
Urban	No	Yes	Completed university degree	Full-time employee	12,000,001 - 25,000,000 VND	<40	10	20	27	No
Urban	Yes	Yes	Completed university degree	Self-employed	12,000,001 - 25,000,000 VND	40-49	6	20	25	No
Urban	Yes	Yes	Completed university degree	Retired	>25,000,000 VND	40-49	12	20	26	Yes
Urban	Yes	Yes	Completed high school education	Retired	12,000,001 - 25,000,000 VND	40-49	11	20	24	No
Urban	Yes	Yes	Completed university degree	Full-time employee	>25,000,000 VND	40-49	8	17	24	No
Urban	Yes	Yes	Completed secondary education	Full-time employee	3,000,001 - 6,000,000 VND	40-49	12	20	22	No
Urban	No	Yes	Completed university degree	Retired	9,000,001 - 12,000,000 VND	60+	12	20	26	Yes
Urban	Yes	Yes	Completed high school education	Self-employed	3,000,001 - 6,000,000 VND	40-49	10	20	24	No
Urban	No	Yes	Completed secondary education	Self-employed	6,000,001 - 9,000,000 VND	60+	7	20	24	No
Urban	Yes	Yes	Completed secondary education	Self-employed	9,000,001 - 12,000,000 VND	40-49	12	20	28	No
Urban	Yes	Yes	Completed secondary education	Self-employed	6,000,001 - 9,000,000 VND	40-49	12	20	28	Yes
Urban	Yes	Yes	Completed high school education	Homemaker/housewife	12,000,001 - 25,000,000 VND	50-59	12	20	20	No
Urban	Yes	Yes	Completed high school education	Self-employed	>25,000,000 VND	40-49	8	20	22	Yes
Urban	Yes	No	Completed secondary education	Self-employed	6,000,001 - 9,000,000 VND	50-59	12	20	24	No
Urban	Yes	No	Completed at least primary education	Self-employed	3,000,001 - 6,000,000 VND	<40	12	20	24	Yes
Urban	Yes	Yes	Completed university degree	Full-time employee	>25,000,000 VND	40-49	12	20	20	No
Urban	Yes	Yes	Completed university degree	Full-time employee	12,000,001 - 25,000,000 VND	<40	9	18	26	No
Urban	No	Yes	Completed secondary education	Self-employed	9,000,001 - 12,000,000 VND	50-59	11	20	28	No
Urban	Yes	Yes	Completed university degree	Full-time employee	>25,000,000 VND	<40	10	13	20	Yes
Urban	Yes	Yes	Completed university degree	Full-time employee	12,000,001 - 25,000,000 VND	<40	9	20	24	No
Urban	Yes	Yes	Completed high school education	Full-time employee	>25,000,000 VND	40-49	7	20	22	Yes
Urban	Yes	Yes	Completed secondary education	Self-employed	9,000,001 - 12,000,000 VND	<40	9	18	22	No
Urban	No	Yes	Completed high school education	Full-time employee	6,000,001 - 9,000,000 VND	40-49	12	20	24	No
Urban	No	Yes	Completed university degree	Self-employed	>25,000,000 VND	<40	12	20	28	No
Urban	Yes	Yes	Completed high school education	Self-employed	9,000,001 - 12,000,000 VND	40-49	12	20	24	No
Urban	Yes	Yes	Completed university degree	Full-time employee	>25,000,000 VND	50-59	12	20	24	Yes
Urban	No	Yes	Completed high school education	Self-employed	9,000,001 - 12,000,000 VND	40-49	12	20	26	No
Urban	Yes	Yes	Completed secondary education	Homemaker/housewife	12,000,001 - 25,000,000 VND	40-49	12	20	22	No
Urban	Yes	Yes	Completed secondary education	Self-employed	>25,000,000 VND	40-49	12	20	24	Yes
Urban	Yes	Yes	Completed university degree	Full-time employee	12,000,001 - 25,000,000 VND	40-49	12	20	22	No
Urban	Yes	Yes	Completed university degree	Full-time employee	9,000,001 - 12,000,000 VND	40-49	12	20	22	Yes
Urban	No	No	Completed secondary education	Self-employed	3,000,001 - 6,000,000 VND	<40	10	20	21	No
Urban	No	Yes	Completed high school education	Self-employed	3,000,001 - 6,000,000 VND	50-59	8	20	22	No
Urban	No	Yes	Completed high school education	Homemaker/housewife	12,000,001 - 25,000,000 VND	60+	10	20	24	Yes
Urban	Yes	Yes	Completed secondary education	Retired	9,000,001 - 12,000,000 VND	50-59	10	20	26	No
Urban	No	Yes	Completed high school education	Self-employed	>25,000,000 VND	40-49	8	20	23	No
Urban	No	Yes	Completed secondary education	Self-employed	9,000,001 - 12,000,000 VND	<40	11	20	28	No
Urban	No	No	Completed university degree	Self-employed	6,000,001 - 9,000,000 VND	<40	10	13	21	No
Urban	No	Yes	Completed university degree	Self-employed	12,000,001 - 25,000,000 VND	<40	7	19	25	No
Urban	Yes	Yes	Completed university degree	Full-time employee	12,000,001 - 25,000,000 VND	<40	10	17	22	No
Urban	No	Yes	Completed secondary education	Homemaker/housewife	3,000,001 - 6,000,000 VND	50-59	6	20	23	No
Urban	Yes	Yes	Completed secondary education	Full-time employee	9,000,001 - 12,000,000 VND	50-59	12	20	32	No
Urban	Yes	Yes	Completed secondary education	Homemaker/housewife	9,000,001 - 12,000,000 VND	50-59	8	20	22	No
Urban	Yes	Yes	Completed high school education	Self-employed	9,000,001 - 12,000,000 VND	40-49	12	20	20	No
Urban	Yes	Yes	Completed university degree	Full-time employee	9,000,001 - 12,000,000 VND	50-59	9	20	24	No
Urban	No	No	Completed secondary education	Self-employed		40-49	6	16	20	No
Urban	Yes	Yes	Completed secondary education	Self-employed	3,000,001 - 6,000,000 VND	50-59	6	20	23	No
Urban	Yes	Yes	Completed high school education	Self-employed	12,000,001 - 25,000,000 VND	40-49	6	16	20	No
Urban	No	Yes	Completed high school education	Self-employed	12,000,001 - 25,000,000 VND	<40	6	15	20	No
Urban	No	No	Completed high school education	Full-time employee	12,000,001 - 25,000,000 VND	40-49	8	18	28	Yes
Urban	Yes	Yes	Completed university degree	Self-employed	12,000,001 - 25,000,000 VND	40-49	12	18	22	Yes
Urban	No	Yes	Completed high school education	Self-employed	3,000,001 - 6,000,000 VND	40-49	11	16	23	No
Urban	No	Yes	Completed high school education	Homemaker/housewife	6,000,001 - 9,000,000 VND	50-59	6	18	27	No
Urban	No	Yes	Completed high school education	Self-employed	6,000,001 - 9,000,000 VND	50-59	11	20	23	No
Urban	Yes	Yes	Completed university degree	Self-employed	9,000,001 - 12,000,000 VND	<40	12	23	25	Yes
Urban	Yes	Yes	Completed university degree	Full-time employee	>25,000,000 VND	<40	12	16	20	No
Urban	No	Yes	Completed high school education	Homemaker/housewife	12,000,001 - 25,000,000 VND	40-49	12	20	24	No
Urban	Yes	Yes	Completed secondary education	Homemaker/housewife	12,000,001 - 25,000,000 VND	60+	9	24	20	Yes
Urban	Yes	Yes	Completed secondary education	Full-time employee	12,000,001 - 25,000,000 VND	50-59	10	20	26	Yes
Urban	Yes	Yes	Completed university degree	Homemaker/housewife	12,000,001 - 25,000,000 VND	60+	12	20		Yes
Urban	No	Yes	Completed at least primary education	Self-employed	6,000,001 - 9,000,000 VND	50-59	12	18	28	No
Urban	No	Yes	Completed at least primary education	Self-employed	6,000,001 - 9,000,000 VND	40-49	11	20	28	No
Urban	No	No	Completed high school education	Self-employed	12,000,001 - 25,000,000 VND	50-59	7	20	20	No
Urban	No	Yes	Completed high school education	Self-employed	12,000,001 - 25,000,000 VND	40-49	12	20	20	No
Urban	No	Yes	Completed at least primary education	Homemaker/housewife	9,000,001 - 12,000,000 VND	40-49	9	20	23	No
Urban	No	No	Completed high school education	Full-time employee	3,000,001 - 6,000,000 VND	<40	6	20	23	No
Urban	No	Yes	Completed university degree	Full-time employee	12,000,001 - 25,000,000 VND	<40	12	20	21	Yes
Urban	Yes	No	Completed high school education	Self-employed	6,000,001 - 9,000,000 VND	<40	12	20	23	Yes
Urban	Yes	Yes		Homemaker/housewife	9,000,001 - 12,000,000 VND	50-59	12	20	26	No
Urban	Yes	Yes	Completed high school education	Homemaker/housewife	12,000,001 - 25,000,000 VND	50-59	6	20	20	No
Urban	No	Yes	Completed high school education	Self-employed	12,000,001 - 25,000,000 VND	40-49	12	20	28	Yes
Urban	Yes	Yes	Completed university degree	Full-time employee	9,000,001 - 12,000,000 VND	<40	11	18	20	No
Urban	No	Yes	Completed university degree	Self-employed	Refused	40-49	7	18	20	No
Urban	Yes	Yes	Completed university degree	Full-time employee	9,000,001 - 12,000,000 VND	<40	9	20	20	No
Urban	No	Yes	Completed at least primary education	Self-employed	9,000,001 - 12,000,000 VND	40-49	8	20	21	No
Urban	Yes	No	Completed high school education	Self-employed	9,000,001 - 12,000,000 VND	<40	9	24	13	Yes
Urban	No	No	Completed university degree	Self-employed	>25,000,000 VND	<40	7	14	25	No
Urban	Yes	Yes	Completed high school education	Full-time employee	9,000,001 - 12,000,000 VND	40-49	10	23	11	No
Urban	No	Yes	Completed university degree	Full-time employee	12,000,001 - 25,000,000 VND	<40	10	20	20	No
Urban	Yes	No	Completed high school education	Full-time employee	12,000,001 - 25,000,000 VND	<40	11	18	21	No
Urban	Yes	Yes	Completed university degree	Full-time employee	9,000,001 - 12,000,000 VND	<40	10	17	23	No
Urban	No	Yes	Completed at least primary education	Full-time employee	9,000,001 - 12,000,000 VND	40-49	9	20	36	No
Urban	Yes	Yes	Completed university degree	Full-time employee	>25,000,000 VND	40-49	9	20	18	Yes
Urban	No	Yes	Completed high school education	Homemaker/housewife	9,000,001 - 12,000,000 VND	50-59	12	20	25	No
Urban	No	Yes	Completed high school education	Homemaker/housewife	12,000,001 - 25,000,000 VND	60+	6	20	21	Yes
Urban	Yes	Yes	Completed university degree	Retired	>25,000,000 VND	60+	7	21	11	No
Urban	Yes	Yes	Completed university degree	Full-time employee	>25,000,000 VND	<40	11	20	11	Yes
Urban	Yes	Yes	Completed high school education	Self-employed	12,000,001 - 25,000,000 VND	40-49	12	20	11	Yes
Urban	Yes	Yes	Completed university degree	Retired	9,000,001 - 12,000,000 VND	50-59	9	21	10	No
Urban	Yes	Yes	Completed university degree	Full-time employee	12,000,001 - 25,000,000 VND	40-49	8	20	23	Yes
Urban	Yes	Yes	Completed secondary education	Self-employed	12,000,001 - 25,000,000 VND	<40	12	20	16	No
Urban	No	Yes	Completed high school education	Retired	12,000,001 - 25,000,000 VND	60+	8	25	23	No
Urban	Yes	Yes	Completed secondary education	Retired	12,000,001 - 25,000,000 VND	60+	11	24	12	Yes
Urban	No	Yes	Completed university degree	Retired	>25,000,000 VND	60+	9	23	19	Yes
Urban	No	Yes	Completed secondary education	Self-employed	6,000,001 - 9,000,000 VND	60+	5	17	11	No
Urban	Yes	No	Completed high school education	Self-employed	9,000,001 - 12,000,000 VND	<40	10	22	19	No
Urban	No	No	Completed high school education	Self-employed	12,000,001 - 25,000,000 VND	<40	12	24	16	No
Urban	Yes	Yes	Completed secondary education	Self-employed	9,000,001 - 12,000,000 VND	40-49	4	23	24	No
Urban	Yes	Yes	Completed high school education	Retired	6,000,001 - 9,000,000 VND	60+	10	22	15	No
Urban	Yes	Yes	Completed secondary education	Self-employed	12,000,001 - 25,000,000 VND	40-49	6	25	14	Yes
Urban	No	No	Completed high school education	Self-employed	Refused	40-49	12	22	13	No
Urban	Yes	Yes	Completed university degree	Full-time employee	12,000,001 - 25,000,000 VND	<40	9	20	10	No
Urban	Yes	Yes	Completed university degree	Full-time employee	>25,000,000 VND	<40	10	22	10	Yes
Urban	No	Yes	Completed at least primary education	Self-employed	Refused	40-49	4	23	19	No
Urban	No	Yes	Completed high school education	Self-employed	12,000,001 - 25,000,000 VND	40-49	6	24	18	No
Urban	No	Yes	Completed university degree	Self-employed	12,000,001 - 25,000,000 VND	50-59	8	21	15	No
Urban	No	Yes	Completed university degree	Self-employed	12,000,001 - 25,000,000 VND	40-49	10	19	34	No
Urban	No	No	Completed secondary education	Self-employed	6,000,001 - 9,000,000 VND	<40	10	19	20	No
Urban	No	Yes	Completed high school education	Full-time employee	6,000,001 - 9,000,000 VND	40-49	10	25	26	No
Urban	Yes	Yes	Completed university degree	Full-time employee	>25,000,000 VND	<40	7	19	12	No
Urban	Yes	Yes	Completed university degree	Full-time employee	Don't know	<40	12	18	14	No
Rural	No	Yes	Completed university degree	Self-employed	12,000,001 - 25,000,000 VND	<40	8	20	21	No
Rural	Yes	Yes	Completed at least primary education	Self-employed	9,000,001 - 12,000,000 VND	40-49	11	21	30	No
Rural	No	Yes	Completed at least primary education	Self-employed	9,000,001 - 12,000,000 VND	50-59	12	20	22	No
Rural	No	Yes	Completed secondary education	Self-employed	9,000,001 - 12,000,000 VND	40-49	6	21	25	No
Rural	Yes	Yes	Completed high school education	Self-employed	3,000,001 - 6,000,000 VND	<40	12	21	34	No
Rural	No	Yes	Completed at least primary education	Self-employed	3,000,001 - 6,000,000 VND	<40	6	11	25	No
Rural	No	Yes	Completed university degree	Full-time employee	12,000,001 - 25,000,000 VND	<40	13	16	30	Yes
Rural	Yes	Yes	Completed secondary education	Homemaker/housewife	3,000,001 - 6,000,000 VND	40-49	10	22	21	No
Rural	No	Yes	Completed at least primary education	Homemaker/housewife	<=3,000,000 VND	50-59	9	21	26	No
Rural	No	No	Completed at least primary education	Homemaker/housewife	9,000,001 - 12,000,000 VND	60+	6	19	24	No
Rural	No	No	Completed at least primary education	Homemaker/housewife	<=3,000,000 VND	40-49	12	21	34	No
Rural	No	Yes	Completed high school education	Retired	9,000,001 - 12,000,000 VND	50-59	11	17	34	No
Rural	Yes	Yes	Completed high school education	Homemaker/housewife	3,000,001 - 6,000,000 VND	<40	13	21	23	No
Rural	No	No	Completed secondary education	Homemaker/housewife	Don't know	60+	5	24	17	No
Rural	No	No	Completed at least primary education	Homemaker/housewife	<=3,000,000 VND	50-59	6	11	28	No
Rural	No	No	Completed secondary education	Homemaker/housewife	3,000,001 - 6,000,000 VND	40-49	11	19	27	No
Rural	Yes	Yes	Completed secondary education	Self-employed	9,000,001 - 12,000,000 VND	40-49	13	23	19	No
Rural	No	Yes	Completed high school education	Self-employed	6,000,001 - 9,000,000 VND	<40	9	19	31	No
Rural	Yes	Yes	Completed university degree	Full-time employee	12,000,001 - 25,000,000 VND	<40	10	14	21	No
Rural	No	Yes	Completed high school education	Full-time employee	6,000,001 - 9,000,000 VND	<40	11	20	23	Yes
Rural	No	Yes	Completed secondary education	Homemaker/housewife	6,000,001 - 9,000,000 VND	40-49	9	18	29	No
Rural	No	Yes	Completed at least primary education	Homemaker/housewife	<=3,000,000 VND	60+	6	20	26	No
Rural	No	No	Completed at least primary education	Homemaker/housewife	9,000,001 - 12,000,000 VND	50-59	8	20	20	No
Rural	No	No	Completed at least primary education	Homemaker/housewife	9,000,001 - 12,000,000 VND	40-49	11	20	31	No
Rural	No	Yes	Completed at least primary education	Self-employed	<=3,000,000 VND	60+	6	15	32	No
Rural	Yes	Yes	Completed secondary education	Full-time employee	6,000,001 - 9,000,000 VND	<40	11	20	30	No
Rural	Yes	Yes	Completed at least primary education	Full-time employee	6,000,001 - 9,000,000 VND	<40	11	21	27	No
Rural	No	No	Completed secondary education	Full-time employee	6,000,001 - 9,000,000 VND	40-49	11	21	27	No
Rural	No	Yes	Completed at least primary education	Homemaker/housewife	12,000,001 - 25,000,000 VND	50-59	7	20	23	No
Rural	No	Yes	Completed university degree	Full-time employee	9,000,001 - 12,000,000 VND	<40	9	20	22	No
Rural	No	Yes	Completed secondary education	Self-employed	12,000,001 - 25,000,000 VND	<40	10	20	20	No
Rural	No	Yes	Completed secondary education	Self-employed	3,000,001 - 6,000,000 VND	50-59	10	18	29	No
Rural	No	Yes	Completed secondary education	Self-employed	9,000,001 - 12,000,000 VND	<40	12	20	26	No
Rural	No	Yes	Completed secondary education	Self-employed	<=3,000,000 VND	50-59	12	20	32	No
Rural	No	Yes	Completed secondary education	Self-employed	Don't know	50-59	6	20	30	No
Rural	Yes	Yes	Completed high school education	Self-employed	9,000,001 - 12,000,000 VND	<40	11	20	19	No
Rural	No	Yes	Completed at least primary education	Self-employed	Don't know	60+	10	20	19	No
Rural	Yes	No	Completed at least primary education	Self-employed	<=3,000,000 VND	60+	10	21	24	No
Rural	No	Yes	Completed at least primary education	Self-employed	9,000,001 - 12,000,000 VND	<40	8	19	27	No
Rural	No	No	Completed at least primary education	Self-employed	<=3,000,000 VND	60+	8	20		No
Rural	No	No	Completed secondary education	Self-employed	6,000,001 - 9,000,000 VND	50-59	6	20	27	No
Rural	No	Yes	Completed university degree	Self-employed	3,000,001 - 6,000,000 VND	<40	11	20	20	No
Rural	Yes	Yes	Completed secondary education	Self-employed	3,000,001 - 6,000,000 VND	40-49	10	21	24	Yes
Rural	No	No	Completed secondary education	Self-employed	12,000,001 - 25,000,000 VND	50-59	6	22	25	No
Rural	Yes	Yes	Completed at least primary education	Self-employed	3,000,001 - 6,000,000 VND	60+	10	20	20	No
Rural	No	No	Completed secondary education	Self-employed	12,000,001 - 25,000,000 VND	40-49	4	22	19	No
Rural	Yes	No	Completed at least primary education	Self-employed	9,000,001 - 12,000,000 VND	40-49	6	21	21	No
Rural	Yes	Yes	Completed secondary education	Self-employed	3,000,001 - 6,000,000 VND	40-49	12	21	24	No
Rural	Yes	Yes	Completed secondary education	Self-employed	6,000,001 - 9,000,000 VND	50-59	9	21	14	No
Rural	Yes	No	Completed high school education	Self-employed	12,000,001 - 25,000,000 VND	<40	12	21	17	No
Rural	No	Yes	Completed high school education	Full-time employee	9,000,001 - 12,000,000 VND	<40	8	18	20	Yes
Rural	Yes	Yes	Completed university degree	Full-time employee	6,000,001 - 9,000,000 VND	<40	9	16	24	No
Rural	Yes	No	Completed at least primary education	Self-employed	3,000,001 - 6,000,000 VND	40-49	8	20	33	No
Rural	No	Yes	Completed high school education	Self-employed	>25,000,000 VND	<40	9	20	24	No
Rural	No	Yes	Completed university degree	Full-time employee	>25,000,000 VND	40-49	10	20	21	No
Rural	No	No	Completed secondary education	Self-employed	9,000,001 - 12,000,000 VND	40-49	6	15	30	No
Rural	No	Yes	Completed secondary education	Self-employed	3,000,001 - 6,000,000 VND	40-49	11	21	36	No
Rural	Yes	Yes	Completed secondary education	Self-employed	3,000,001 - 6,000,000 VND	40-49	9	20	20	No
Rural	No	No	Completed secondary education	Self-employed	3,000,001 - 6,000,000 VND	50-59	10	20	32	No
Rural	No	Yes	Completed secondary education	Self-employed	<=3,000,000 VND	50-59	9	18	34	No
Rural	No	Yes	Completed secondary education	Self-employed	6,000,001 - 9,000,000 VND	<40	7	20	30	No
Rural	No	Yes	Completed at least primary education	Self-employed	3,000,001 - 6,000,000 VND	<40	13	20	36	No
Rural	No	Yes	Completed at least primary education	Retired	Don't know	60+	12	20	38	No
Rural	No	Yes	Completed secondary education	Self-employed	<=3,000,000 VND	60+	6	20	29	No
Rural	No	Yes	Completed high school education	Self-employed	12,000,001 - 25,000,000 VND	60+	9	23	26	No
Rural	Yes	No	Completed secondary education	Self-employed	9,000,001 - 12,000,000 VND	<40	12	21	28	No
Rural	No	Yes	Completed secondary education	Self-employed	9,000,001 - 12,000,000 VND	40-49	12	20	20	No
Rural	No	Yes	Completed secondary education	Self-employed	9,000,001 - 12,000,000 VND	40-49	12	20	20	No
Rural	No	No	Completed secondary education	Self-employed	3,000,001 - 6,000,000 VND	50-59	12	20	26	No
Rural	No	Yes	Completed at least primary education	Self-employed	<=3,000,000 VND	60+	10	19	29	No
Rural	No	No	Completed secondary education	Self-employed	3,000,001 - 6,000,000 VND	50-59	12	20	31	No
Rural	Yes	Yes	Completed secondary education	Self-employed	6,000,001 - 9,000,000 VND	40-49	12	18	24	No
Rural	No	No	Completed at least primary education	Self-employed	9,000,001 - 12,000,000 VND	40-49	8	20	34	No
Rural	Yes	Yes	Completed university degree	Full-time employee	9,000,001 - 12,000,000 VND	<40	11	18	22	Yes
Rural	No	Yes	Completed university degree	Full-time employee	6,000,001 - 9,000,000 VND	<40	12	20	23	No
Rural	No	Yes	Completed high school education	Self-employed	12,000,001 - 25,000,000 VND	<40	8	20	26	No
Rural	No	Yes	Completed secondary education	Self-employed	6,000,001 - 9,000,000 VND	60+	12	20	30	No
Rural	No	No	Completed at least primary education	Self-employed	<=3,000,000 VND	40-49	12	20	31	No
Rural	No	No	Completed at least primary education	Self-employed	6,000,001 - 9,000,000 VND	<40	3	17	22	No
Rural	Yes	Yes	Completed secondary education	Self-employed	9,000,001 - 12,000,000 VND	50-59	13	25	16	No
Rural	Yes	Yes	Completed secondary education	Self-employed	3,000,001 - 6,000,000 VND	<40	10	20	13	No
Rural	Yes	No	Completed high school education	Self-employed	<=3,000,000 VND	40-49	6	19	28	No
Rural	Yes	No	Completed at least primary education	Self-employed	<=3,000,000 VND	40-49	12	21	29	No
Rural	Yes	Yes	Completed secondary education	Self-employed	<=3,000,000 VND	40-49	15	25	26	No
Rural	Yes	Yes	Completed high school education	Self-employed	3,000,001 - 6,000,000 VND	<40	6	20	10	No
Rural	Yes	Yes	Completed secondary education	Self-employed	3,000,001 - 6,000,000 VND	<40	6	19	14	No
Rural	Yes	Yes	Completed secondary education	Self-employed	12,000,001 - 25,000,000 VND	50-59	13	25	16	No
Rural	Yes	Yes	Completed at least primary education	Self-employed	6,000,001 - 9,000,000 VND	60+	12	20	24	Yes
Rural	Yes	Yes	Completed secondary education	Self-employed	6,000,001 - 9,000,000 VND	<40	9	21	19	No
Rural	No	Yes	Completed university degree	Full-time employee	9,000,001 - 12,000,000 VND	<40	4	24	20	Yes
Rural	Yes	Yes	Completed at least primary education	Self-employed	9,000,001 - 12,000,000 VND	50-59	9	22	18	No
Rural	No	Yes	Completed at least primary education	Full-time employee	12,000,001 - 25,000,000 VND	40-49	10	20	13	Yes
Rural	Yes	Yes	Completed university degree	Self-employed	12,000,001 - 25,000,000 VND	<40	11	19	24	Yes
Rural	Yes	Yes	Completed secondary education	Self-employed	9,000,001 - 12,000,000 VND	50-59	11	24	19	Yes
Rural	Yes	No	Completed secondary education	Self-employed	3,000,001 - 6,000,000 VND	60+	8	19	21	No
Rural	Yes	Yes	Completed secondary education	Retired	9,000,001 - 12,000,000 VND	50-59	10	25	29	No
Rural	No	No	Completed secondary education	Self-employed	<=3,000,000 VND	40-49	12	21	30	No
Rural	Yes	Yes	Completed secondary education	Self-employed	9,000,001 - 12,000,000 VND	40-49	6	20	15	No
Rural	No	Yes	Completed high school education	Full-time employee	12,000,001 - 25,000,000 VND	<40	12	20	24	No
Rural	Yes	Yes	Completed university degree	Full-time employee	12,000,001 - 25,000,000 VND	<40	7	14	21	No
Urban	Yes	Yes	Completed high school education	Full-time employee	6,000,001 - 9,000,000 VND	40-49	12	20	20	No
Urban	No	Yes	Completed secondary education	Self-employed	12,000,001 - 25,000,000 VND	<40	10	16	26	No
Urban	Yes	Yes	Completed high school education	Self-employed	3,000,001 - 6,000,000 VND	<40	8	18	20	No
Urban	No	No	Completed university degree	Self-employed	>25,000,000 VND	<40	11	24	22	No
Urban	No	No	Completed university degree	Self-employed	12,000,001 - 25,000,000 VND	<40	9	20	30	No
